# Supplementary material for: Identification and Characterization of a Rhodopsin Kinase Gene in the Suckers of Octopus vulgaris: Looking around Using Arms?
Source: Biology (Basel). 2021 Sep 19;10(9):936. doi: 10.3390/biology10090936 (PMC8465341; doi:10.3390/biology10090936)
Supplement: Supplementary file 1 [file biology-10-00936-s001.zip]

Archive with 9 entries (6 files):
- Supplementary material/
- Supplementary material/S1.pdf
- __MACOSX/
- __MACOSX/Supplementary material/
- __MACOSX/Supplementary material/._S1.pdf
- Supplementary material/S2- ExPASy.pdf
- __MACOSX/Supplementary material/._S2- ExPASy.pdf
- Supplementary material/Supplementary Table S1.pdf
- __MACOSX/Supplementary material/._Supplementary Table S1.pdf
